# Supplementary material for: The Potential of Percent Agreement as an Adjunctive Diagnostic Tool for Acute Temporomandibular Disorder
Source: J Clin Med. 2024 Sep 10;13(18):5360. doi: 10.3390/jcm13185360 (PMC11432075; doi:10.3390/jcm13185360)
Supplement: Supplementary file 1 [file jcm-13-05360-s001.zip]

Archive with 1 entries (1 files):
- jcm-3193980-supplementary.pdf
